# Supplementary material for: Lipoprotein(a) Lipidome: Responses to Reduced Dietary Saturated Fat Intake in Two Randomized Controlled Feeding Trials
Source: Nutrients. 2025 Sep 30;17(19):3113. doi: 10.3390/nu17193113 (PMC12525883; doi:10.3390/nu17193113)
Supplement: Supplementary file 1 [file nutrients-17-03113-s001.zip]

Archive with 1 entries (1 files):
- nutrients-3879548-supplementary.pdf
